# Supplementary material for: On the relevance of cocaine detection in a fingerprint
Source: Sci Rep. 2020 Feb 6;10:1974. doi: 10.1038/s41598-020-58856-0 (PMC7005170; doi:10.1038/s41598-020-58856-0)
Supplement: Supplementary file 2 — Supplementary Dataset 1. [file 41598_2020_58856_MOESM2_ESM.xlsx]

## Sheet: Supp Mat Table 3
Day 1		Cocaine						Cocaine-D3					Day 2		Cocaine						Cocaine-D3					Day 3		Cocaine						Cocaine-D3
		Measured Counts	Ratio to Cocaine-D3	Blank Corrected	Average (normalised and blank corrected)	StDev	RSD %	Measured Counts	Average	Standard Deviation	RSD %				Measured Counts	Ratio to Cocaine-D3	Blank Corrected	Average (normalised and blank corrected)	StDev	RSD %	Measured Counts	Average	Standard Deviation	RSD %				Measured Counts	Ratio to Cocaine-D3	Blank Corrected	Average (normalised and blank corrected)	StDev	RSD %	Measured Counts	Average	Standard Deviation	RSD %
Standard 0	Replicate 1	0	0	0	0	0	#DIV/0!	3550000	3846000	1.23105e+06	0.320085		Standard 0	Replicate 1	22400	0.00354992	0.00350385	0	0.00188468	0.537889	6310000	3878000	1.49588e+06	0.385736		Standard 0	Replicate 1	0	0	0	0	0	#DIV/0!	2120000	1552600	822325	0.529644			Inter-Day Precision									Intra-Day Precision
0	Replicate 2	0	0					3030000					0	Replicate 2	0	0					4210000					0	Replicate 2	0	0					2700000						Day 1	Day 2	Day 3	Average	StDev	RSD%
	Replicate 3	0	0					3130000						Replicate 3	7210	0.00287251					2510000						Replicate 3	0	0					787000					100 pg	0.1	0.0922449	0.0962264	0.0961571	0.00387802	0.04033				100 pg
	Replicate 4	0	0					6010000						Replicate 4	31700	0.0093787					3380000						Replicate 4	0	0					1200000					600 pg	0.507653	0.561547	0.569231	0.546144	0.0335546	0.0614391				600 pg
	Replicate 5	0	0					3510000						Replicate 5	5120	0.00171812					2980000						Replicate 5	0	0					956000					1200 pg	0.990741	1.0363	1.11538	1.04748	0.0630689	0.0602104				1200 pg
Standard 1	Replicate 1	175000	0.1	0.1	0.084945	0.0166982	0.196576	1750000	2880000	1.15319e+06	0.400414		Standard 1	Replicate 1	226000	0.0922449	0.0922449	0.0986372	0.015006	0.152134	2450000	4920000	2.7094e+06	0.550691		Standard 1	Replicate 1	255000	0.0962264	0.0962264	0.0875784	0.0150317	0.171637	2650000	4024000	942062	0.234111
10	Replicate 2	257000	0.0798137	0.0798137				3220000					10	Replicate 2	737000	0.109185	0.109185				6750000					10	Replicate 2	313000	0.0896848	0.0896848				3490000					Inter-Day Accuracy										Intra-Day Accuracy
	Replicate 3	98000	0.0604938	0.0604938				1620000						Replicate 3	797000	0.0939858	0.0939858				8480000						Replicate 3	275000	0.0611111	0.0611111				4500000					Expected A/IS		Day 1	Day 2	Day 3	Average					Expected A/IS
	Replicate 4	354000	0.0832941	0.0832941				4250000						Replicate 4	178800	0.0798214	0.0798214				2240000						Replicate 4	479000	0.095992	0.095992				4990000					100 pg	0.0991	1.00908	0.930826	0.971003	0.970304					100 pg
	Replicate 5	360000	0.101124	0.101124				3560000						Replicate 5	552000	0.117949	0.117949				4680000						Replicate 5	426000	0.0948775	0.0948775				4490000					600 pg	0.5491	0.924518	1.02267	1.03666	0.994616					600 pg
60	Replicate 1	1990000	0.507653	0.507653	0.490984	0.0452678	0.0921981	3920000	5626000	2.0628e+06	0.366654		60	Replicate 1	4790000	0.561547	0.561547	0.586407	0.0607502	0.103597	8530000	8176000	3.53521e+06	0.432389		60	Replicate 1	1110000	0.569231	0.569231	0.584386	0.0632073	0.10816	1950000	2662000	856720	0.321833		1200 pg	1.0891	0.909688	1.13918	0.97911	1.00933					1200 pg
	Replicate 2	3740000	0.415094	0.415094				9010000						Replicate 2	7070000	0.556693	0.556693				12700000						Replicate 2	1380000	0.60262	0.60262				2290000
	Replicate 3	3100000	0.514096	0.514096				6030000						Replicate 3	5220000	0.568627	0.568627				9180000						Replicate 3	1800000	0.57508	0.57508				3130000
	Replicate 4	2220000	0.5311	0.5311				4180000						Replicate 4	4180000	0.550725	0.550725				7590000						Replicate 4	1350000	0.675	0.675				2000000
	Replicate 5	2430000	0.486974	0.486974				4990000						Replicate 5	2000000	0.694444	0.694444				2880000						Replicate 5	1970000	0.5	0.5				3940000
120	Replicate 1	7490000	0.990741	0.990741	0.939117	0.103011	0.109689	7560000	5298000	2.71813e+06	0.513048		120	Replicate 1	8850000	1.0363	1.0363	1.07775	0.0553472	0.0513543	8540000	7546000	2.82159e+06	0.373919		120	Replicate 1	2030000	1.11538	1.11538	1.05809	0.0680043	0.0642709	1820000	2488000	1.28976e+06	0.518391
	Replicate 2	4600000	1.09005	1.09005				4220000						Replicate 2	12980000	1.1094	1.1094				11700000						Replicate 2	1020000	0.953271	0.953271				1070000
	Replicate 3	3440000	0.875318	0.875318				3930000						Replicate 3	6750000	1.03369	1.03369				6530000						Replicate 3	4860000	1.08482	1.08482				4480000
	Replicate 4	7180000	0.829099	0.829099				8660000						Replicate 4	4710000	1.1601	1.1601				4060000						Replicate 4	2950000	1.02787	1.02787				2870000
	Replicate 5	1930000	0.910377	0.910377				2120000						Replicate 5	7240000	1.04928	1.04928				6900000						Replicate 5	2440000	1.10909	1.10909				2200000
		BZE						BZE-D3							BZE						BZE-D3							BZE						BZE-D3
		Measured Counts	Ratio to BZE-D3	Blank Corrected	Average (normalised and blank corrected)	StDev	RSD %	Measured Counts	Average	Standard Deviation	RSD %				Measured Counts	Ratio to BZE-D3	Blank Corrected	Average (normalised and blank corrected)	StDev	RSD %	Measured Counts	Average	Standard Deviation	RSD %				Measured Counts	Ratio to BZE-D3	Blank Corrected	Average (normalised and blank corrected)	StDev	RSD %	Measured Counts	Average	Standard Deviation	RSD %
Standard 0	Replicate 1	0	0	0	0	0	#DIV/0!	1180000	1250200	785261	0.628108		Standard 0	Replicate 1	8130	0.00531373	0.00536592	0	0.00306788	0.571734	1530000	1022800	298062	0.291418		Standard 0	Replicate 1	0	0	0	0	0	#DIV/0!	485000	512400	268971	0.524924
0	Replicate 2	0	0					760000					0	Replicate 2	0	0					814000					0	Replicate 2	0	0					948000
	Replicate 3	0	0					521000						Replicate 3	0	0					912000						Replicate 3	0	0					246000					Inter-Day Precision									Intra-Day Precision
	Replicate 4	0	0					2550000						Replicate 4	17600	0.0215159					818000						Replicate 4	0	0					536000						Day 1	Day 2	Day 3	Average	StDev	RSD%				Day 1
	Replicate 5	0	0					1240000						Replicate 5	0	0					1040000						Replicate 5	0	0					347000					600 pg	0.585	0.6	0.545794	0.576931	0.0279891	0.0485137			600 pg	0.568133
60	Replicate 1	702000	0.585	0.585	0.568133	0.0896284	0.15776	1200000	1318000	214756	0.162941		60	Replicate 1	1380000	0.6	0.6	0.653342	0.0602486	0.0922159	2300000	2421200	964167	0.398218		60	Replicate 1	584000	0.545794	0.545794	0.58245	0.115607	0.198483	1070000	1303800	564138	0.432688		1200 pg	1.39227	1.14502	1.77064	1.43597	0.315095	0.21943			1200 pg	1.27003
	Replicate 2	575000	0.46371	0.46371				1240000						Replicate 2	2750000	0.745257	0.745257				3690000						Replicate 2	865000	0.600694	0.600694				1440000
	Replicate 3	902000	0.530588	0.530588				1700000						Replicate 3	1640000	0.614232	0.614232				2670000						Replicate 3	857000	0.525767	0.525767				1630000					Inter-Day Accuracy
	Replicate 4	884000	0.7072	0.7072				1250000						Replicate 4	1530000	0.62449	0.62449				2450000						Replicate 4	354000	0.771242	0.771242				459000					Expected A/IS		Day 1	Day 2	Day 3	Average				Intra-Day Accuracy
	Replicate 5	665000	0.554167	0.554167				1200000						Replicate 5	680000	0.682731	0.682731				996000						Replicate 5	900000	0.46875	0.46875				1920000					600 pg	0.7596	0.770142	0.789889	0.718529	0.75952				Expected A/IS
120	Replicate 1	2520000	1.39227	1.39227	1.27003	0.176169	0.138713	1810000	1568400	803727	0.51245		120	Replicate 1	3790000	1.14502	1.14502	1.33396	0.160426	0.120262	3310000	2748000	1.50692e+06	0.548371		120	Replicate 1	1930000	1.77064	1.77064	1.43991	0.273297	0.189801	1090000	1318400	668538	0.507083		1200 pg	1.5396	0.904303	0.743709	1.15007	0.932693				600 pg	0.7596
	Replicate 2	1840000	1.1358	1.1358				1620000						Replicate 2	6030000	1.17544	1.17544				5130000						Replicate 2	1330000	1.67929	1.67929				792000														1200 pg	1.5396
	Replicate 3	926000	1.09716	1.09716				844000						Replicate 3	2690000	1.46995	1.46995				1830000						Replicate 3	2990000	1.20565	1.20565				2480000
	Replicate 4	3350000	1.21377	1.21377				2760000						Replicate 4	2080000	1.46479	1.46479				1420000						Replicate 4	1690000	1.37398	1.37398				1230000
	Replicate 5	1221000	1.51114	1.51114				808000						Replicate 5	2900000	1.41463	1.41463				2050000						Replicate 5	1170000	1.17	1.17				1000000
[truncated: 4 more columns]

## Sheet: Supp Mat Fig 4
Mass (pg)	Replicate	Cocaine	Cocaine-D3	A/IS	Average	StDev	RSD%
0	1	0	36900	0
	2	0	2640000	0
	3	0	55400	0	0	0	#DIV/0!
	4	0	3950000	0
	5	0	2060000	0
5	1	0	36900	0
	2	0	2640000	0
	3	0	55400	0	0	0	#DIV/0!
	4	0	3950000	0
	5	0	2060000	0
10	1	32200	9390000	0.00342918
	2	8660	3300000	0.00262424
	3	0	509000	0	0.00144307	0.00154788	1.07263
	4	0	4670000	0
	5	6530	5620000	0.00116192
15	1	1980	2590000	0.000764479
	2	33900	6100000	0.00555738
	3	46200	7570000	0.00610304	0.0038057	0.00215654	0.566662
	4	18400	4840000	0.00380165
	5	11600	4140000	0.00280193
20	1	23000	6460000	0.00356037
	2	13000	1080000	0.012037
	3	7090	4740000	0.00149578	0.0065684	0.00422055	0.642554
	4	60900	6670000	0.00913043
	5	13700	2070000	0.00661836
25	1	50100	3900000	0.0128462
	2	152000	12800000	0.011875
	3	40900	7500000	0.00545333	0.00805146	0.00395322	0.490994
	4	27600	5340000	0.00516854
	5	5160	1050000	0.00491429
30	1	44800	4190000	0.0106921
	2	133000	5870000	0.0226576
	3	0	451000		0.0142545	0.00595182	0.417539
	4	29900	3160000	0.00946203
	5	179000	12600000	0.0142063

## Sheet: Supp Mat Fig 5A
COCAINE
Mass (pg)	Replicate	Cocaine	Cocaine-D3	A/IS	Average	StDev	RSD%
0	1	0	729000	0
0	2	0	4450000	0
0	3	0	2300000	0	0	0	#DIV/0!
25	2	109000	9170000	0.0118866
25	3	42400	10600000	0.004	0.00850308	0.00406074	0.477562
25	4	102000	10600000	0.00962264
50	1	235000	7380000	0.0318428
50	2	63600	1730000	0.036763
50	3	200000	6040000	0.0331126	0.0339061	0.00255428	0.0753339
100	1	230000	1990000	0.115578
100	2	1240000	16200000	0.0765432
100	3	1010000	10100000	0.1	0.0973737	0.0196494	0.201794
150	11	1090000	9960000	0.109438
150	12	1800000	12300000	0.146341	0.123266	0.0201148	0.163182
150	13	1220000	10700000	0.114019
200	5	1560000	11500000	0.135652
200	6	2080000	15000000	0.138667	0.14989	0.022102	0.147455
200	7	2490000	14200000	0.175352						Summary Table
250	1	2170000	9930000	0.21853						Mass (pg)	A/IS	SD
250	2	1430000	6420000	0.222741	0.225303	0.00835345	0.0370766			0	0	0
250	3	1680000	7160000	0.234637						25	0.004	0.00406074
300	1	3180000	13000000	0.244615						50	0.034	0.003
300	2	4440000	13100000	0.338931						100	0.097	0.02
300	3	4260000	14700000	0.289796	0.291114	0.0471718	0.162039			150	0.123	0.02
350	1	4100000	15600000	0.262821						200	0.15	0.022
350	2	5100000	18000000	0.283333						250	0.225	0.008
350	3	3020000	10700000	0.282243	0.276132	0.0115412	0.041796			300	0.291	0.047
400	1	989000	2180000	0.45367						350	0.276	0.012
400	2	4590000	14000000	0.327857						400	0.385	0.064
400	3	4000000	10700000	0.373832	0.38512	0.0636613	0.165303

## Sheet: Supp Mat Fig 5B
BZE
Mass (pg)	Replicate	BZE	BZE-D3	A/IS	Average	StDev	RSD%
0	1	0	146000	0
0	2	0	1160000	0
0	3	0	156000	0	0	0	#DIV/0!
25	1	0	29300	0
25	2	6270	1190000	0.00526891
25	3	0	3390000	0	0.0017563	0.00304201	1.73205
50	1	21000	1110000	0.0189189
50	2	4610	242000	0.0190496
50	3	7340	791000	0.00927939	0.0157493	0.00560348	0.355793
100	1	36200	442000	0.0819005
100	2	238000	4190000	0.0568019
100	3	122000	2020000	0.060396	0.0663661	0.0135726	0.204511
150	11	256000	2650000	0.0966038
150	12	301000	2230000	0.134978	0.109754	0.021851	0.19909
150	13	379000	3880000	0.0976804
200	5	748000	5060000	0.147826
200	6	502000	3740000	0.134225	0.143512	0.00804973	0.0560911			Summary Table
200	7	245000	1650000	0.148485						Mass (pg)	A/IS	SD
250	1	680000	3580000	0.189944						0	0	0
250	2	496000	2470000	0.20081						25	0.0017563	0.00304201
250	3	277000	1380000	0.200725	0.197159	0.00624883	0.0316943			50	0.0157493	0.00560348
300	1	720000	2920000	0.246575						100	0.066	0.014
300	2	898000	2940000	0.305442						150	0.11	0.022
300	3	319000	1410000	0.226241	0.25942	0.0411331	0.158558			200	0.144	0.008
350	1	1780000	6240000	0.285256						250	0.197	0.006
350	2	771000	2290000	0.336681						300	0.259	0.041
350	3	880000	3170000	0.277603	0.299847	0.0321284	0.107149			350	0.3	0.032
400	1	89800	299000	0.300334						400	0.332	0.028
400	2	1980000	5790000	0.341969
400	3	781000	2210000	0.353394	0.331899	0.0279262	0.0841406

## Sheet: Supp Mat Fig 6
		Cocaine						Cocaine-D3
		Measured Counts	Ratio to Cocaine-D3	Blank Corrected	Average (normalised and blank corrected)	StDev	RSD %	Measured Counts	Average	Standard Deviation	RSD %
Standard 0	Replicate 1	0	0	0	0	0	#DIV/0!	26000000	1.60167e+07	1.00763e+07	0.62911
0	Replicate 2	0	0					5850000
	Replicate 3	0	0					1.62e+07
Standard 1	Replicate 1	9770	0.089633	0.089633	0.100832	0.00970402	0.0962395	109000	1.07663e+07	1.10659e+07	1.02783
10	Replicate 2	1060000	0.106106	0.106106				9990000
	Replicate 3	2370000	0.106757	0.106757				2.22e+07
Standard 2	Replicate 1	3210000	0.317822	0.317822	0.295692	0.0192276	0.0650258	10100000	7.10333e+06	4.48264e+06	0.631061
30	Replicate 2	552000	0.283077	0.283077				1950000
	Replicate 3	2650000	0.286177	0.286177				9260000
Standard 3	Replicate 1	7000000	0.44586	0.44586	0.50768	0.0540176	0.106401	15700000	1.87333e+07	8.5629e+06	0.457095
60	Replicate 2	15500000	0.545775	0.545775				28400000						Summary Table
	Replicate 3	6430000	0.531405	0.531405				12100000						Mass (pg)	A/IS	SD
Standard 4	Replicate 1	16900000	0.903743	0.903743	0.912359	0.0323902	0.0355016	18700000	1.60333e+07	5.14717e+06	0.321029			0	0	0
90	Replicate 2	8940000	0.885149	0.885149				10100000						100	0.1008	0.00970402
	Replicate 3	18300000	0.948187	0.948187				19300000						300	0.3	0.0192276
Standard 5	Replicate 1	30700000	1.18533	1.18533	1.08568	0.0879158	0.0809778	25900000	1.93133e+07	1.03866e+07	0.537792			600	0.51	0.0540176
120	Replicate 2	7480000	1.01907	1.01907				7340000						900	0.91	0.0323902
	Replicate 3	26000000	1.05263	1.05263				2.47e+07						1200	1.09	0.0879158
		BZE						BZE-D3
		Measured Counts	Ratio to BZE-D3	Blank Corrected	Average (normalised and blank corrected)	StDev	RSD %	Measured Counts	Average	Standard Deviation	RSD %
Standard 0	Replicate 1	0	0	0	0	0	#DIV/0!	3940000	3.18333e+06	1.83593e+06	0.576731
0	Replicate 2	0	0					1090000
	Replicate 3	0	0					4520000
Standard 1	Replicate 1	26800	0.0957143	0.0957143	0.0933071	0.0225763	0.241957	280000	1.81333e+06	1.75012e+06	0.965142
10	Replicate 2	165000	0.114583	0.114583				1440000
	Replicate 3	259000	0.0696237	0.0696237				3720000
Standard 2	Replicate 1	722000	0.419767	0.419767	0.365647	0.0701108	0.191745	1720000	884333	789490	0.892752
30	Replicate 2	59000	0.390728	0.390728				151000
	Replicate 3	224000	0.286445	0.286445				782000
Standard 3	Replicate 1	1050000	0.625	0.625	0.693158	0.0594173	0.0857197	1680000	2.73667e+06	1.66001e+06	0.606581
60	Replicate 2	3350000	0.72043	0.72043				4650000
	Replicate 3	1380000	0.734043	0.734043				1880000
Standard 4	Replicate 1	3750000	1.20968	1.20968	1.24968	0.0393087	0.0314551	3100000	2.72667e+06	421228	0.154485
90	Replicate 2	2840000	1.2511	1.2511				2270000
	Replicate 3	3620000	1.28826	1.28826				2810000
Standard 5	Replicate 1	5530000	1.58908	1.58908	1.43217	0.142828	0.0997287	3480000	3850000	2.92262e+06	0.759122
120	Replicate 2	1480000	1.30973	1.30973				1130000						Summary Table
	Replicate 3	9700000	1.39769	1.39769				6940000						Mass (pg)	A/IS	SD
														0	0	0
														100	0.093	0.0225763
														300	0.366	0.0701108
														600	0.693	0.0594173
														900	1.25	0.0393087
														1200	1.43	0.142828

## Sheet: Figure 2
		Cocaine						Cocaine-D3
		Measured Counts	Ratio to Cocaine-D3	Blank Corrected	Average (normalised and blank corrected)	StDev	RSD %	Measured Counts	Average	Standard Deviation	RSD %		Summary Table
Standard 0	Replicate 1	1500	0.000136364	0.000763845	0	0.00120685	1.57997	11000000	6070000	4.8007e+06	0.790889		Participant Number	A/IS		Mass (pg)		LOD	LOQ
0	Replicate 2	12500	0.00215517					5800000						Thumb	Index	Thumb	Index
	Replicate 3	0	0					1410000					1	0	0			0.015	0.05
donor 1	Replicate 1	0	0	-0.000763845	-0.000763845	0	0	4330000	4.24333e+06	85049	0.020043		2	0	0			0.015	0.05
	Replicate 2	0	0	-0.000763845				4160000					3	0	0.011438		0.0271533	0.015	0.05
2	Replicate 1	0	0	-0.000763845	-0.000763845	0	0	4240000	3.42333e+06	950491	0.277651		4	0	0			0.015	0.05
	Replicate 2	0	0	-0.000763845				2380000					5	0	0			0.015	0.05
3	Replicate 1	0	0	-0.000763845	0.00304879	0.00660368	2.166	3650000	3970000	3.53089e+06	0.889394		6	0	0			0.015	0.05
	Replicate 2	87500	0.0114379	0.0106741				7650000					7	0.000687	0			0.015	0.05
4	Replicate 1	0	0	-0.000763845	-0.000763845	0	0	610000	1.49733e+06	1.39061e+06	0.928726		8	0	0			0.015	0.05
	Replicate 2	0	0	-0.000763845				3100000					9	0	0			0.015	0.05
5	Replicate 1	0	0	-0.000763845	-0.000763845	0	0	782000	2.91733e+06	3.03377e+06	1.03991		10	0	0.000511			0.015	0.05
	Replicate 2	0	0	-0.000763845				1580000					11	0	0			0.015	0.05
6	Replicate 1	0	0	-0.000763845	-0.00053499	0.00039639	-0.74093	6390000	4430000	1.70035e+06	0.383827		12	0	0			0.015	0.05
	Replicate 2	0	0	-0.000763845				3550000					13	0	0			0.015	0.05
7	Replicate 1	2300	0.000686567	-7.72782e-05	-0.00053499	0.00039639	-0.74093	3350000	3.72333e+06	491359	0.131967		14	0	0			0.015	0.05
	Replicate 2	0	0	-0.000763845				4280000					15	0	0			0.015	0.05
8	Replicate 1	0	0	-0.000763845	-0.000763845	0	0	3540000	3.37933e+06	3.06416e+06	0.906735		16	0.0016	0	0.0162222		0.015	0.05
	Replicate 2	0	0	-0.000763845				6360000					17	0	0			0.015	0.05
9	Replicate 1	0	0	-0.000763845	-0.000763845	0	0	238000	2.66933e+06	2.26145e+06	0.847197		18	0.001213	0.046228	0.0157922	0.0658089	0.015	0.05
	Replicate 2	0	0	-0.000763845				3060000					19	0	0			0.015	0.05
10	Replicate 1	0	0	-0.000763845	-0.000593599	0.000294876	-0.496759	4710000	3800000	1.15547e+06	0.30407		20	0	0.010672		0.0263022	0.015	0.05
	Replicate 2	2140	0.00051074	-0.000253105				4.19e+06					21	0	0			0.015	0.05
11	Replicate 1	0	0	-0.000763845	-0.000763845	0	0	2500000	3.22667e+06	1.51672e+06	0.470057		22	0	0			0.015	0.05
	Replicate 2	0	0	-0.000763845				4970000					23	0	0			0.015	0.05
12	Replicate 1	0	0	-0.000763845	-0.000763845	0	0	2210000	3.48333e+06	1.12073e+06	0.32174		24	0.024076	0	0.0411956		0.015	0.05
	Replicate 2	0	0	-0.000763845				3920000					25	0	0.066054		0.0878378	0.015	0.05
13	Replicate 1	0	0	-0.000763845	-0.000763845	0	0	4320000	2.96667e+06	1.72082e+06	0.580053		26	0.000526	0			0.015	0.05
	Replicate 2	0	0	-0.000763845				1030000					27	0	0			0.015	0.05
14	Replicate 1	0	0	-0.000763845	-0.000763845	0	0	3550000	3.47667e+06	248261	0.0714077		28	0.000292	0			0.015	0.05
	Replicate 2	0	0	-0.000763845				3200000
15	Replicate 1	0	0	-0.000763845	-0.000230512	0.00092376	-4.00743	3680000	2.08133e+06	1.44621e+06	0.694848
	Replicate 2	0	0	-0.000763845				864000
16	Replicate 1	2720	0.0016	0.000836155	-0.000230512	0.00092376	-4.00743	1700000	2.30333e+06	885569	0.384473
	Replicate 2	0	0	-0.000763845				1890000
17	Replicate 1	0	0	-0.000763845	-0.000359646	0.000700094	-1.94662	3320000	2170000	1.04762e+06	0.482773
	Replicate 2	0	0	-0.000763845				1920000
18	Replicate 1	1540	0.0012126	0.000448753	0.0150497	0.0263466	1.75065	1270000	3.79667e+06	2.48132e+06	0.653551
	Replicate 2	288000	0.0462279	0.0454641				6230000
19	Replicate 1	0	0	-0.000763845	0.000915642	0.00290896	3.17696	3890000	1712000	1.93175e+06	1.12836
	Replicate 2	0	0	-0.000763845				206000
20	Replicate 1	5240	0.00503846	0.00427462	0.00447286	0.00533858	1.19355	1040000	5.12667e+06	6.82016e+06	1.33033
	Replicate 2	14300	0.0106716	0.0099078				1340000
21	Replicate 1	0	0	-0.000763845	-0.000763845	0	0	13000000	5900000	6.1493e+06	1.04225
	Replicate 2	0	0	-0.000763845				2430000
22	Replicate 1	0	0	-0.000763845	-0.000763845	0	0	2270000	3.18867e+06	3.61074e+06	1.13237
	Replicate 2	0	0	-0.000763845				7170000
23	Replicate 1	0	0	-0.000763845	0.00726143	0.0139002	1.91425	126000	810000	1.12635e+06	1.39055
	Replicate 2	0	0	-0.000763845				194000
24	Replicate 1	50800	0.0240758	0.023312	0.0074366	0.013751	1.8491	2110000	3080000	2.4627e+06	0.799578
	Replicate 2	0	0	-0.000763845				1250000
25	Replicate 1	3090	0.00052551	-0.000238335	0.0214295	0.0379857	1.77259	5880000	3.52667e+06	2.21992e+06	0.629466
	Replicate 2	97100	0.0660544	0.0652906				1470000
26	Replicate 1	0	0	-0.000763845	-0.000763845	0	0	3230000	2.44333e+06	976797	0.399781
	Replicate 2	0	0	-0.000763845				2750000
27	Replicate 1	0	0	-0.000763845	-0.000666415	0.000168755	-0.253228	1350000	5.03333e+06	4.45852e+06	0.885799
	Replicate 2	0	0	-0.000763845				3760000
28	Replicate 1	2920	0.000292292	-0.000471553	-0.000666415	0.000168755	-0.253228	9990000	5.60023e+06	5.04375e+06	0.900633
	Replicate 2	0	0	-0.000763845				6720000
29	Replicate 1	0	0	-0.000763845	-0.000763845	0	0	90700	2116900	2.38143e+06	1.12496
	Replicate 2	0	0	-0.000763845				1520000
30	Replicate 1	0	0	-0.000763845	-0.000763845	0	0	4740000	4.26333e+06	958454	0.224813
	Replicate 2	0	0	-0.000763845				3160000
31	Replicate 1	0	0	-0.000763845	-0.00070924	9.45791e-05	-0.133353	4890000	8.30333e+06	5.97279e+06	0.719324
	Replicate 2	2490	0.000163816	-0.00060003				15200000
32	Replicate 1	0	0	-0.000763845	-0.000763845	0	0	4820000	2496000	2.09622e+06	0.839831
	Replicate 2	0	0	-0.000763845				1920000
33	Replicate 1	0	0	-0.000763845	-0.000763845	0	0	748000	5516000	6.56204e+06	1.18964
	Replicate 2	0	0	-0.000763845				13000000
34	Replicate 1	0	0	-0.000763845	-0.000763845	0	0	2800000	4.24333e+06	4.57891e+06	1.07908
	Replicate 2	0	0	-0.000763845				560000
35	Replicate 1	0	0	-0.000763845	-0.000763845	0	0	9370000	8000000	1.35525e+06	0.169406
	Replicate 2	0	0	-0.000763845				7970000
36	Replicate 1	0	0	-0.000763845	-0.000763845	0	0	6660000	5950000	2.9498e+06	0.495764
	Replicate 2	0	0	-0.000763845				2710000
37	Replicate 1	0	0	-0.000763845	-0.000763845	0	0	8480000	6.83333e+06	3.58577e+06	0.524747
	Replicate 2	0	0	-0.000763845				2720000
38	Replicate 1	0	0	-0.000763845	#DIV/0!	#DIV/0!	#DIV/0!	9300000	6820000	3.50725e+06	0.514259
	Replicate 2	0	0	-0.000763845				4340000
39	Replicate 1		#DIV/0!	#DIV/0!	#DIV/0!	#DIV/0!	#DIV/0!		987000	#DIV/0!	#DIV/0!
	Replicate 2		#DIV/0!	#DIV/0!
40	Replicate 1	4080	0.00413374	0.00336989	0.000614068	0.00238662	3.88657	987000	3999000	2.67547e+06	0.669034
	Replicate 2	0	0	-0.000763845				4910000
41	Replicate 1	0	0	-0.000763845	-0.000763845	0	0	6100000	4.71333e+06	1.28243e+06	0.272086
	Replicate 2	0	0	-0.000763845				4470000
42	Replicate 1	0	0	-0.000763845	-0.000763845	0	0	3570000	2.95533e+06	2.25571e+06	0.763267
	Replicate 2	0	0	-0.000763845				456000
43	Replicate 1	0	0	-0.000763845	-0.000763845	0	0	4840000	3.55333e+06	2.09154e+06	0.588613
	Replicate 2	0	0	-0.000763845				1140000
44	Replicate 1	0	0	-0.000763845	-0.000763845	0	0	4680000	4.05333e+06	1.90878e+06	0.470916
	Replicate 2	0	0	-0.000763845				5570000
45	Replicate 1	0	0	-0.000763845	-0.000763845	0	0	1910000	4195000	3.23148e+06	0.770317
	Replicate 2	0	0	-0.000763845				6480000
		BZE						BZE-D3
		Measured Counts	Ratio to Cocaine-D3	Blank Corrected	Average (normalised and blank corrected)	StDev	RSD %	Measured Counts	Average	Standard Deviation	RSD %
Standard 0	Replicate 1	0	0	0	0	0	#DIV/0!	2360000	1.20767e+06	1.12003e+06	0.927436		Summary Table
0	Replicate 2	0	0					1140000					Participant Number	A/IS		Mass (pg)		LOD	LOQ
	Replicate 3	0	0					123000						Thumb	Index	Thumb	Index
donor 1	Replicate 1	0	0	0	0	0	#DIV/0!	625000	586000	61587.3	0.105098		1	0	0			0.05	0.1
	Replicate 2	0	0	0				618000					2	0	0			0.05	0.1
2	Replicate 1	0	0	0	0	0	#DIV/0!	515000	355667	203814	0.573049		3	0	0			0.05	0.1
	Replicate 2	0	0	0				126000					4	0	0			0.05	0.1
3	Replicate 1	0	0	0	0	0	#DIV/0!	426000	741000	875106	1.18098		5	0	0			0.05	0.1
	Replicate 2	0	0	0				1730000					6	0	0			0.05	0.1
4	Replicate 1	0	0	0	0	0	#DIV/0!	67000	368667	392930	1.06581		7	0	0			0.05	0.1
	Replicate 2	0	0	0				813000					8	0	0.0041			0.05	0.1
5	Replicate 1	0	0	0	0	0	#DIV/0!	226000	594000	528821	0.890272		9	0	0			0.05	0.1
	Replicate 2	0	0	0				356000					10	0.026	0	0.062		0.05	0.1
6	Replicate 1	0	0	0	0	0	#DIV/0!	1200000	827333	409468	0.494925		11	0	0			0.05	0.1
	Replicate 2	0	0	0				389000					12	0	0			0.05	0.1
7	Replicate 1	0	0	0	0	0	#DIV/0!	893000	813333	216773	0.266524		13	0	0			0.05	0.1
	Replicate 2	0	0	0				568000					14	0	0.003849			0.05	0.1
8	Replicate 1	0	0	0	0.00136674	0.00236727	1.73205	979000	623133	531316	0.852652		15	0.000754	0			0.05	0.1
	Replicate 2	3600	0.00410023	0.00410023				878000					16	0	0			0.05	0.1
9	Replicate 1	0	0	0	0.00895425	0.0155092	1.73205	12400	142133	149747	1.05356		17	0	0			0.05	0.1
	Replicate 2	0	0	0				108000					18	0	0.00354			0.05	0.1
10	Replicate 1	8220	0.0268627	0.0268627	0.00895425	0.0155092	1.73205	306000	663667	320806	0.483384		19	0	0			0.05	0.1
	Replicate 2	0	0	0				926000					20	0	0			0.05	0.1
11	Replicate 1	0	0	0	0	0	#DIV/0!	759000	801000	469411	0.586032		21	0.005709	0			0.05	0.1
	Replicate 2	0	0	0				1290000					22	0	0			0.05	0.1
12	Replicate 1	0	0	0	0	0	#DIV/0!	354000	918000	494946	0.539157		23	0	0			0.05	0.1
	Replicate 2	0	0	0				1280000					24	0	0			0.05	0.1
13	Replicate 1	0	0	0	0	0	#DIV/0!	1120000	578500	541750	0.936474		25	0.022533	0	0.0581478		0.05	0.1
	Replicate 2	0	0	0				36500					26	0.008171	0			0.05	0.1
14	Replicate 1	0	0	0	0.00153428	0.00203961	1.32936	579000	1103000	678938	0.615538		27	0	0			0.05	0.1
	Replicate 2	3310	0.00384884	0.00384884				860000					28	0	0			0.05	0.1
15	Replicate 1	1410	0.000754011	0.000754011	0.000251337	0.000435328	1.73205	1870000	656333	1.05114e+06	1.60153
	Replicate 2	0	0	0				37300
16	Replicate 1	0	0	0	0	0	#DIV/0!	61700	249567	292022	1.17011
	Replicate 2	0	0	0				101000
17	Replicate 1	0	0	0	0	0	#DIV/0!	586000	275133	279551	1.01606
	Replicate 2	0	0	0				195000
18	Replicate 1	0	0	0	0.00118008	0.00204395	1.73205	44400	204133	204785	1.00319
	Replicate 2	1540	0.00354023	0.00354023				435000
19	Replicate 1	0	0	0	0	0	#DIV/0!	133000	67116.7	64661.7	0.963423
	Replicate 2	0	0	0				3750
20	Replicate 1	0	0	0	0.00190296	0.00329603	1.73205	64600	264533	238831	0.902839
	Replicate 2	0	0	0				200000
21	Replicate 1	3020	0.00570888	0.00570888	0.00190296	0.00329603	1.73205	529000	235933	254024	1.07668
	Replicate 2	0	0	0				78800
22	Replicate 1	0	0	0	0	0	#DIV/0!	100000	251707	350959	1.39432
	Replicate 2	0	0	0				653000
23	Replicate 1	0	0	0	0	0	#DIV/0!	2120	43966.7	72775.2	1.65524
	Replicate 2	0	0	0				1780
24	Replicate 1	0	0	0	0.00751111	0.0130096	1.73205	128000	187667	52214.3	0.278229
	Replicate 2	0	0	0				210000
25	Replicate 1	5070	0.0225333	0.0225333	0.0102348	0.0114075	1.11458	225000	120700	99804.2	0.826878
	Replicate 2	0	0	0				26100
26	Replicate 1	907	0.00817117	0.00817117	0.00272372	0.00471763	1.73205	111000	275600	365080	1.32467
	Replicate 2	0	0	0				694000
27	Replicate 1	0	0	0	0	0	#DIV/0!	21800	960600	813578	0.846948
	Replicate 2	0	0	0				1400000
28	Replicate 1	0	0	0	0	0	#DIV/0!	1460000	1590000	897545	0.564493
	Replicate 2	0	0	0				1720000
29	Replicate 1	0	0	0	0	0	#DIV/0!	51800	643600	609837	0.94754
	Replicate 2	0	0	0				609000
30	Replicate 1	0	0	0	0	0	#DIV/0!	1270000	665333	523966	0.787524
	Replicate 2	0	0	0				381000
31	Replicate 1	0	0	0	0	0	#DIV/0!	345000	1501000	1.73008e+06	1.15262
	Replicate 2	0	0	0				3490000
32	Replicate 1	0	0	0	0	0	#DIV/0!	668000	368333	261546	0.71008
	Replicate 2	0	0	0				251000
33	Replicate 1	0	0	0	0	0	#DIV/0!	186000	1.62867e+06	1.55157e+06	0.952662
	Replicate 2	0	0	0				3270000
34	Replicate 1	0	0	0	0	0	#DIV/0!	1430000	1.31567e+06	1.17568e+06	0.893598
	Replicate 2	0	0	0				87000
35	Replicate 1	0	0	0	0	0	#DIV/0!	2430000	1.46733e+06	838976	0.571769
	Replicate 2	0	0	0				892000
36	Replicate 1	0	0	0	0	0	#DIV/0!	1080000	829333	383381	0.462277
	Replicate 2	0	0	0				388000
37	Replicate 1	0	0	0	0.000922619	0.00159802	1.73205	1020000	1.38233e+06	745732	0.539473
	Replicate 2	0	0	0				887000
38	Replicate 1	6200	0.00276786	0.00276786	#DIV/0!	#DIV/0!	#DIV/0!	2240000	1232500	1.42482e+06	1.15604
	Replicate 2	0	0	0				225000
39	Replicate 1		#DIV/0!	#DIV/0!	#DIV/0!	#DIV/0!	#DIV/0!		26300	#DIV/0!	#DIV/0!
	Replicate 2		#DIV/0!	#DIV/0!
40	Replicate 1	0	0	0	0	0	#DIV/0!	26300	898767	777897	0.865516
	Replicate 2	0	0	0				1150000
41	Replicate 1	0	0	0	0	0	#DIV/0!	1520000	1231000	370733	0.301164
	Replicate 2	0	0	0				813000
42	Replicate 1	0	0	0	0	0	#DIV/0!	1360000	511600	734971	1.43661
	Replicate 2	0	0	0				68800
43	Replicate 1	0	0	0	0	0	#DIV/0!	106000	270667	188977	0.698191
	Replicate 2	0	0	0				229000
44	Replicate 1	0	0	0	0	0	#DIV/0!	477000	1.26333e+06	1.24605e+06	0.986317
	Replicate 2	0	0	0				2700000
45	Replicate 1	0	0	0	0	0	#DIV/0!	613000	674000	86267	0.127993
	Replicate 2	0	0	0				735000
		EME						EME-D3
		Measured Counts	Ratio to Cocaine-D3	Blank Corrected	Average (normalised and blank corrected)	StDev	RSD %	Measured Counts	Average	Standard Deviation	RSD %
Standard 0	Replicate 1	499000	0.0215086	0.00907983	0	0.0110661	1.21875	23200000	1.16067e+07	1.00416e+07	0.865155
0	Replicate 2	1670	0.000296099					5640000
	Replicate 3	32500	0.00543478					5980000
donor 1	Replicate 1	165000	0.0553691	0.0462893	0.0118293	0.0298549	2.52381	2980000	2.80667e+06	843465	0.300522
	Replicate 2	8530	0.00451323	-0.00456661				1890000
2	Replicate 1	10100	0.00284507	-0.00623476	0.0225038	0.0416957	1.85283	3550000	1.89333e+06	1.43577e+06	0.758329
	Replicate 2	14000	0.0125	0.00342017				1120000
3	Replicate 1	80200	0.0794059	0.0703261	0.0822269	0.047451	0.577074	1010000	1.81633e+06	2.15668e+06	1.18738
	Replicate 2	217000	0.050939	0.0418591				4260000
4	Replicate 1	25700	0.143575	0.134496	0.0607141	0.0661987	1.09034	179000	1.05167e+06	1.17676e+06	1.11895
	Replicate 2	120000	0.0502092	0.0411294				2390000
5	Replicate 1	9140	0.0155973	0.00651744	0.0157171	0.0158372	1.00764	586000	1.53867e+06	1.25447e+06	0.815299
	Replicate 2	46100	0.0430841	0.0340043				1070000
6	Replicate 1	46500	0.0157095	0.00662963	0.0172949	0.0330252	1.90954	2960000	2.25667e+06	824035	0.365156
	Replicate 2	0	0	-0.00907983				1350000
7	Replicate 1	156000	0.0634146	0.0543348	0.103443	0.0571605	0.552578	2460000	2.63667e+06	878427	0.333158
	Replicate 2	355000	0.0988858	0.089806				3590000
8	Replicate 1	326000	0.175269	0.166189	0.208497	0.0584026	0.280112	1860000	1.29867e+06	845686	0.651196
	Replicate 2	486000	0.284211	0.275131				1710000
9	Replicate 1	63000	0.193252	0.184172	0.0691299	0.100719	1.45695	326000	1.49867e+06	1.05213e+06	0.702047
	Replicate 2	10700	0.0059116	-0.00316823				1810000
10	Replicate 1	83700	0.0354661	0.0263863	0.0587477	0.0761375	1.29601	2360000	2190000	421545	0.192486
	Replicate 2	22600	0.0132164	0.00413654				1710000
11	Replicate 1	387000	0.1548	0.14572	0.097358	0.0483822	0.496951	2500000	2030000	788226	0.388289
	Replicate 2	263000	0.106478	0.0973979				2470000
12	Replicate 1	65000	0.0580357	0.0489559	0.0624807	0.0340634	0.545183	1120000	1.69333e+06	498130	0.294171
	Replicate 2	93600	0.0463366	0.0372568				2020000
13	Replicate 1	214000	0.110309	0.101229	0.0345263	0.0578583	1.67578	1940000	1.45367e+06	645756	0.444225
	Replicate 2	9740	0.013509	0.00442918				721000
14	Replicate 1	11900	0.007	-0.00207983	0.007235	0.0177461	2.45281	1700000	1.80333e+06	242143	0.134275
	Replicate 2	8420	0.00516564	-0.00391419				1630000
15	Replicate 1	76500	0.0367788	0.027699	0.0838749	0.049548	0.590738	2080000	1.57333e+06	525959	0.334296
	Replicate 2	210000	0.130435	0.121355				1610000
16	Replicate 1	115000	0.11165	0.102571	0.0878096	0.0685562	0.780736	1030000	1070000	78102.5	0.072993
	Replicate 2	160000	0.156863	0.147783				1020000
17	Replicate 1	25700	0.0221552	0.0130753	0.0626457	0.0437447	0.698287	1160000	907333	244909	0.269922
	Replicate 2	78500	0.0881033	0.0790234				891000
18	Replicate 1	70400	0.104918	0.0958382	0.0838117	0.0104909	0.125172	671000	2227000	1.34866e+06	0.605594
	Replicate 2	262000	0.0856209	0.0765411				3060000
19	Replicate 1	260000	0.0881356	0.0790558	0.0493141	0.0257823	0.522817	2950000	1.30833e+06	1.44093e+06	1.10135
	Replicate 2	11300	0.044664	0.0355842				253000
20	Replicate 1	30600	0.0423823	0.0333024	0.0306384	0.00350789	0.114493	722000	2.13267e+06	2.34531e+06	1.09971
	Replicate 2	34300	0.0410287	0.0319489				836000
21	Replicate 1	173000	0.0357438	0.026664	0.0758104	0.113229	1.49358	4840000	2.55333e+06	1.98041e+06	0.775618
	Replicate 2	298000	0.214388	0.205309				1390000
22	Replicate 1	6490	0.00453846	-0.00454137	0.0570492	0.0691774	1.21259	1430000	1.66197e+06	1.71386e+06	1.03123
	Replicate 2	184000	0.0528736	0.0437937				3480000
23	Replicate 1	10700	0.140975	0.131895	0.0858042	0.0405543	0.472637	75900	542300	718733	1.32534
	Replicate 2	14300	0.0790055	0.0699257				181000
24	Replicate 1	88600	0.0646715	0.0555917	0.0394081	0.038769	0.983783	1370000	2272000	2.2753e+06	1.00145
	Replicate 2	2490	0.00424915	-0.00483069				586000
25	Replicate 1	372000	0.0765432	0.0674634	0.0822588	0.0184999	0.224899	4860000	2427000	2.1255e+06	0.875771
	Replicate 2	79500	0.0853921	0.0763122				931000
26	Replicate 1	167000	0.112081	0.103001	0.0488509	0.0518686	1.06177	1490000	1.28167e+06	450231	0.351286
	Replicate 2	84300	0.0530189	0.043939				1590000
27	Replicate 1	6650	0.00869281	-0.000387024	0.0606688	0.0530901	0.87508	765000	2.42833e+06	2.22823e+06	0.917596
	Replicate 2	149000	0.0955128	0.086433				1560000
28	Replicate 1	521000	0.10504	0.0959605	0.21132	0.168295	0.796396	4960000	2.21467e+06	2.46164e+06	1.11152
	Replicate 2	612000	0.413514	0.404434				1480000
29	Replicate 1	29100	0.142647	0.133567	0.15577	0.174039	1.11728	204000	1.98833e+06	2.59883e+06	1.30704
	Replicate 2	276000	0.348925	0.339846				791000
30	Replicate 1	14800	0.00297787	-0.00610197	-0.00808721	0.00171927	-0.212591	4970000	3.91333e+06	920018	0.235098
	Replicate 2	0	0	-0.00907983				3480000
31	Replicate 1	0	0	-0.00907983	0.0140743	0.03393	2.41078	3290000	8710000	9.51791e+06	1.09276
	Replicate 2	145000	0.00736041	-0.00171943				19700000
32	Replicate 1	195000	0.0621019	0.0530221	0.0837507	0.0676955	0.808298	3140000	2370000	1.36847e+06	0.577412
	Replicate 2	542000	0.17044	0.16136				3180000
33	Replicate 1	36300	0.0459494	0.0368695	0.0664724	0.0358301	0.539023	790000	4090000	5.06359e+06	1.23804
	Replicate 2	648000	0.0653226	0.0562427				9920000
34	Replicate 1	180000	0.115385	0.106305	0.118346	0.0926332	0.782735	1560000	3737000	4.74512e+06	1.26977
	Replicate 2	19500	0.0414013	0.0323214				471000
35	Replicate 1	2070000	0.22549	0.21641	0.114176	0.0886448	0.776386	9180000	9260000	3.30073e+06	0.35645
	Replicate 2	854000	0.0677778	0.0586979				12600000
36	Replicate 1	459000	0.0765	0.0674202	0.0573645	0.0145046	0.25285	6000000	4.64667e+06	2.60817e+06	0.561298
	Replicate 2	81700	0.0498171	0.0407372				1640000
37	Replicate 1	460000	0.0730159	0.063936	0.0830971	0.0514507	0.619163	6300000	7.09667e+06	3.4742e+06	0.489553
	Replicate 2	217000	0.0530562	0.0439764				4090000
38	Replicate 1	1640000	0.150459	0.141379	#DIV/0!	#DIV/0!	#DIV/0!	10900000	7460000	4.86489e+06	0.652131
	Replicate 2	85300	0.0212189	0.0121391				4.02e+06
39	Replicate 1		#DIV/0!	#DIV/0!	#DIV/0!	#DIV/0!	#DIV/0!		1060000	#DIV/0!	#DIV/0!
	Replicate 2		#DIV/0!	#DIV/0!
40	Replicate 1	44800	0.0422642	0.0331843	0.0279379	0.00461638	0.165237	1060000	4.75667e+06	3.20862e+06	0.674552
	Replicate 2	225000	0.0352113	0.0261314				6390000
41	Replicate 1	229000	0.0335777	0.0244979	0.0134179	0.0173592	1.29374	6820000	5.50333e+06	1.70307e+06	0.309461
	Replicate 2	192000	0.0314239	0.0223441				6110000
42	Replicate 1	8920	0.00249162	-0.00658821	-0.00715095	0.00171808	-0.240259	3580000	2624000	1.82286e+06	0.694688
	Replicate 2	1720	0.00329502	-0.00578482				522000
43	Replicate 1	0	0	-0.00907983	0.00749257	0.0223565	2.98382	3770000	4.04667e+06	1.70195e+06	0.420581
	Replicate 2	105000	0.042	0.0329202				2500000
44	Replicate 1	45300	0.00771721	-0.00136263	0.00643866	0.0162873	2.52961	5870000	3.97333e+06	1.76834e+06	0.445053
	Replicate 2	126000	0.0342391	0.0251593				3680000
45	Replicate 1	10900	0.00459916	-0.00448068	-0.00609173	0.00227837	-0.374011	2370000	3320000	1.3435e+06	0.40467
	Replicate 2	5880	0.00137705	-0.00770279				4270000

## Sheet: Figure 4
		Cocaine						Cocaine-D3
		Measured Counts	Ratio to Cocaine-D3	Blank Corrected	Average (normalised and blank corrected)	StDev	RSD %	Measured Counts	Average	Standard Deviation	RSD %			Summary Table (A)
Standard 0	Replicate 1	0	0	0	0	0	#DIV/0!	2120000	1869000	980889	0.52482			Time (hours)	A/IS						Time (hours)	Mass of cocaine (pg)						Environmental cut-off	LOD	LOQ
0	Replicate 2	0	0					2700000							D1 RT	D1 RI	D2 RT	D2 RI	D3 RT	D3 RI		D1 RT	D1 RI	D2 RT	D2 RI	D3 RT	D3 RI
	Replicate 3	0	0					787000						3	4.46	1.51	0.12	0.05	1.35	1.2	3	4.97	1.69222	0.147778	0.07	1.51444	1.34778	0.09	0.015	0.05
48h	Replicate 1	505000	0.201195	0.201195	0.143741	0.0812519	0.565265	2510000	2590000	366606	0.141547			7	3.47	0.42	0.11	0.03	0.86	0.55	7	3.87	0.481111	0.136667	0.0477778	0.97	0.625556	0.09	0.015	0.05
	Replicate 2	258000	0.0862876	0.0862876				2990000						12	0.15	0.04	0.39	0.17	0.42	0.2	12	0.181111	0.0588889	0.447778	0.203333	0.481111	0.236667	0.09	0.015	0.05
30	Replicate 1	73600	0.0324229	0.0324229	0.0322701	0.000216123	0.00669731	2270000	3.40667e+06	1.33717e+06	0.392517			24	0.14	0.12	0.01	0.01	0.09	0.36	24	0.17	0.147778	0.0255556	0.0255556	0.114444	0.414444	0.09	0.015	0.05
	Replicate 2	98600	0.0321173	0.0321173				3070000						30	0.03	0.03	0	0	0.19	0.11	30	0.0477778	0.0477778			0.225556	0.136667	0.09	0.015	0.05
24	Replicate 1	691000	0.141598	0.141598	0.129004	0.0178107	0.138063	4880000	4.58667e+06	596769	0.13011			48	0.2	0.09	0	0	0.19	0.13	48	0.236667	0.114444			0.225556	0.158889	0.09	0.015	0.05
	Replicate 2	454000	0.11641	0.11641				3900000
12	Replicate 1	769000	0.154418	0.154418	0.0964717	0.081948	0.849452	4980000	3.74667e+06	1.89888e+06	0.506818
	Replicate 2	60100	0.0385256	0.0385256				1560000
7	Replicate 1	16300000	3.46809	3.46809	1.94172	2.15861	1.1117	4700000	3.94333e+06	1.67822e+06	0.425585			Summary Table (B)
	Replicate 2	839000	0.415347	0.415347				2020000						Time (hours)	A/IS								Time (hours)	Mass of cocaine (pg)
3	Replicate 1	22800000	4.46184	4.46184	2.98522	2.08825	0.699529	5110000	4723000	3.90491e+06	0.826786				D1 RT (low dose)	D1 RI (low dose)	D1 RT (high dose)	D1 RI (high dose)	D2 RT (low dose)	D2 RI (low dose)	D2 RT (high dose)	D2 RI (high dose)		D1 RT (low dose)	D1 RI (low dose)	D1 RT (high dose)	D1 RI (high dose)	D2 RT (low dose)	D2 RI (low dose)	D2 RT (high dose)	D2 RI (high dose)	Environmental cut-off	LOD	LOQ
	Replicate 2	964000	1.50861	1.50861				639000						1	0.14	0.12	2.6	6.2	0.09	0.36	0.03	0.04	1	0.17	0.147778	2.90333	6.90333	0.114444	0.414444	0.0477778	0.0588889	0.09	0.015	0.05
2 months	Replicate 1	22400	0.00266033	0.00266033	0.00133017	0.00188114	1.41421	8420000	5890000	3.57796e+06	0.607464			4	0	0	0	0	0	0	0	0	4	0	0	0	0	0	0	0	0	0.09	0.015	0.05
	Replicate 2	0	0	0				3360000						7	0	0	0	0	0	0	0	0	7	0	0	0	0	0	0	0	0	0.09	0.015	0.05
														12	0	0	0	0	0	0	0	0	12	0	0	0	0	0	0	0	0	0.09	0.015	0.05
		BZE						BZE-D3
		Measured Counts	Ratio to Cocaine-D3	Blank Corrected	Average (normalised and blank corrected)	StDev	RSD %	Measured Counts	Average	Standard Deviation	RSD %
Standard 0	Replicate 1	0	0	0	0	0	#DIV/0!	485000	559667	356907	0.637713
0	Replicate 2	0	0					948000
	Replicate 3	0	0					246000
48h	Replicate 1	1590	0.00538983	0.00538983	0.00269492	0.00381119	1.41421	295000	767000	417920	0.544876
	Replicate 2	0	0	0				916000
30	Replicate 1	0	0	0	0	0	#DIV/0!	1090000	1071000	249044	0.232534
	Replicate 2	0	0	0				813000
24	Replicate 1	0	0	0	0	0	#DIV/0!	1310000	970000	588897	0.607111
	Replicate 2	0	0	0				290000
12	Replicate 1	3180	0.00242748	0.00242748	0.00121374	0.00171649	1.41421	1310000	907000	372608	0.410814
	Replicate 2	0	0	0				575000
7	Replicate 1	0	0	0	0	0	#DIV/0!	836000	1.09733e+06	920264	0.838636
	Replicate 2	0	0	0				336000
3	Replicate 1	15300	0.00721698	0.00721698	0.00360849	0.00510318	1.41421	2120000	1.85233e+06	1.45015e+06	0.782876
	Replicate 2	0	0	0				287000
2 months	Replicate 1	0	0	0	0	0	#DIV/0!	3150000	1831000	1.86535e+06	1.01876
	Replicate 2	0	0	0				512000

## Sheet: Figure 5
D1 (low)		Cocaine						Cocaine-D3						D2 (low)		Cocaine						Cocaine-D3						D3 (low)		Cocaine						Cocaine-D3
		Measured Counts	Ratio to Cocaine-D3	Blank Corrected	Average (normalised and blank corrected)	StDev	RSD %	Measured Counts	Average	Standard Deviation	RSD %					Measured Counts	Ratio to Cocaine-D3	Blank Corrected	Average (normalised and blank corrected)	StDev	RSD %	Measured Counts	Average	Standard Deviation	RSD %					Measured Counts	Ratio to Cocaine-D3	Blank Corrected	Average (normalised and blank corrected)	StDev	RSD %	Measured Counts	Average	Standard Deviation	RSD %
Standard 0	Replicate 1	0	0	0	0	0	#DIV/0!	6230000	8770000	2.29658e+06	0.261868			Standard 0	Replicate 1	0	0	0	0	0	#DIV/0!	2520000	1880000	576888	0.306855			Standard 0	Replicate 1	0	0	0	0	0	#DIV/0!	6230000	8770000	2.29658e+06	0.261868
0	Replicate 2	0	0					10700000						0	Replicate 2	0	0					1720000						0	Replicate 2	0	0					10700000
	Replicate 3	0	0					9380000							Replicate 3	0	0					1400000							Replicate 3	0	0					9380000
48h	Replicate 1	14000	0.00394366	0.00394366	0.00230974	0.00231071	1.00042	3550000	4.57667e+06	1.70089e+06	0.371644			48h	Replicate 1	4360	0.00473398	0.00473398	0.00357112	0.00164454	0.46051	921000	2817000	2.28218e+06	0.810145			48h	Replicate 1	152000	0.0107042	0.0107042	0.00742876	0.00463221	0.623552	14200000	12530000	2.47219e+06	0.197301
	Replicate 2	2460	0.000675824	0.000675824				3640000							Replicate 2	5250	0.00240826	0.00240826				2180000							Replicate 2	56900	0.00415328	0.00415328				13700000
30	Replicate 1	432000	0.066055	0.066055	0.035895	0.0426528	1.18827	6540000	7.99333e+06	2.18003e+06	0.272731			30	Replicate 1	312000	0.0583178	0.0583178	0.0316944	0.0376511	1.18794	5350000	3.84667e+06	2.24994e+06	0.584907			30	Replicate 1	2690000	0.277606	0.277606	0.141951	0.191845	1.35149	9690000	5040000	4.34627e+06	0.862356
	Replicate 2	39800	0.00573487	0.00573487				6940000							Replicate 2	25000	0.00507099	0.00507099				4930000							Replicate 2	6800	0.0062963	0.0062963				1080000
24	Replicate 1	838000	0.0798095	0.0798095	0.0404431	0.0556726	1.37657	10500000	7.10667e+06	4.64715e+06	0.653915			24	Replicate 1	168000	0.133333	0.133333	0.0700228	0.0895346	1.27865	1260000	4.27667e+06	3.8773e+06	0.906617			24	Replicate 1	1850000	0.425287	0.425287	0.258856	0.23537	0.90927	4350000	4730000	1.07177e+06	0.226591
	Replicate 2	9700	0.00107658	0.00107658				9010000							Replicate 2	19600	0.00671233	0.00671233				2920000							Replicate 2	549000	0.0924242	0.0924242				5940000
12	Replicate 1	317000	0.175138	0.175138	0.12804	0.0666063	0.520197	1810000	4.13333e+06	2.05442e+06	0.497037			12	Replicate 1	764000	0.0883237	0.0883237	0.047518	0.057708	1.21444	8650000	4670000	3.45513e+06	0.739856			12	Replicate 1	2500000	0.641026	0.641026	0.354039	0.40586	1.14637	3900000	7.84667e+06	5.09613e+06	0.649464
	Replicate 2	395000	0.0809426	0.0809426				4880000							Replicate 2	19600	0.00671233	0.00671233				2920000							Replicate 2	405000	0.067053	0.067053				6040000
7	Replicate 1	5300000	0.928196	0.928196	0.499676	0.606018	1.21282	5710000	5250000	1.85332e+06	0.353014			7	Replicate 1	1540000	0.631148	0.631148	0.354615	0.391076	1.10282	2440000	3.19667e+06	2.21419e+06	0.692656			7	Replicate 1	18000000	1.32353	1.32353	0.9045	0.592597	0.655166	13600000	1.01833e+07	3.95548e+06	0.388427
	Replicate 2	486000	0.0711567	0.0711567				6830000							Replicate 2	114000	0.0780822	0.0780822				1460000							Replicate 2	2840000	0.48547	0.48547				5850000
3	Replicate 1	3560000	1.10903	1.10903	0.763869	0.488138	0.639033	3210000	6310000	4.38406e+06	0.69478			3	Replicate 1	7880000	1.38489	1.38489	0.856817	0.746802	0.8716	5690000	6480000	1.11723e+06	0.172412			3	Replicate 1	13900000	1.25225	1.25225	1.12613	0.178369	0.158392	11100000	11600000	707107	0.0609575
	Replicate 2	3940000	0.418704	0.418704				9410000							Replicate 2	2390000	0.328748	0.328748				7270000							Replicate 2	12100000	1	1				12100000
2 weeks	Replicate 1		#DIV/0!	#DIV/0!	#DIV/0!	#DIV/0!	#DIV/0!		#DIV/0!	#DIV/0!	#DIV/0!			2 weeks	Replicate 1	0	#DIV/0!	#DIV/0!	#DIV/0!	#DIV/0!	#DIV/0!		#DIV/0!	#DIV/0!	#DIV/0!			2 weeks	Replicate 1		#DIV/0!	#DIV/0!	#DIV/0!	#DIV/0!	#DIV/0!		#DIV/0!	#DIV/0!	#DIV/0!
	Replicate 2		#DIV/0!	#DIV/0!											Replicate 2	0	#DIV/0!	#DIV/0!											Replicate 2		#DIV/0!	#DIV/0!
D1 (low)		BZE						BZE-D3						D2 (low)		BZE						BZE-D3								BZE						BZE-D3
		Measured Counts	Ratio to Cocaine-D3	Blank Corrected	Average (normalised and blank corrected)	StDev	RSD %	Measured Counts	Average	Standard Deviation	RSD %					Measured Counts	Ratio to Cocaine-D3	Blank Corrected	Average (normalised and blank corrected)	StDev	RSD %	Measured Counts	Average	Standard Deviation	RSD %					Measured Counts	Ratio to Cocaine-D3	Blank Corrected	Average (normalised and blank corrected)	StDev	RSD %	Measured Counts	Average	Standard Deviation	RSD %
Standard 0	Replicate 1	0	0	0	0	0	#DIV/0!	938000	2.29267e+06	1.28734e+06	0.561503			Standard 0	Replicate 1	0	0	0	0	0	#DIV/0!	699000	402067	339330	0.843965			Standard 0	Replicate 1	0	0	0	0	0	#DIV/0!	938000	2.29267e+06	1.28734e+06	0.561503
0	Replicate 2	0	0					3500000						0	Replicate 2	0	0					475000						0	Replicate 2	0	0					3500000
	Replicate 3	0	0					2440000							Replicate 3	0	0					32200							Replicate 3	0	0					2440000
48h	Replicate 1	4930	0.00397581	0.00397581	0.00271112	0.00178854	0.659706	1240000	1.33333e+06	272274	0.204206			48h	Replicate 1	0	0	0	0	0	#DIV/0!	293000	531000	206899	0.389639			48h	Replicate 1	0	0	0	0	0	#DIV/0!	3620000	3.56333e+06	308923	0.0866949
	Replicate 2	1620	0.00144643	0.00144643				1120000							Replicate 2	0	0	0				632000							Replicate 2	0	0	0				3840000
30	Replicate 1	4700	0.00286585	0.00286585	0.00304463	0.000252826	0.0830402	1640000	2.64667e+06	1.54043e+06	0.582028			30	Replicate 1	0	0	0	0.000928879	0.00131363	1.41421	668000	1.09633e+06	1.0755e+06	0.980994			30	Replicate 1	0	0	0	0	0	#DIV/0!	3230000	1.37167e+06	1.61123e+06	1.17465
	Replicate 2	6060	0.0032234	0.0032234				1880000							Replicate 2	4310	0.00185776	0.00185776				2320000							Replicate 2	0	0	0				365000
24	Replicate 1	3560	0.00080543	0.00080543	0.000402715	0.000569525	1.41421	4420000	2520000	2180000	0.865079			24	Replicate 1	2550	0.00847176	0.00847176	0.00423588	0.00599044	1.41421	301000	1117000	835115	0.747641			24	Replicate 1	1350	0.00259615	0.00259615	0.00129808	0.00183576	1.41421	520000	1.05267e+06	585766	0.556459
	Replicate 2	0	0	0				3000000							Replicate 2	0	0	0				1080000							Replicate 2	0	0	0				1680000
12	Replicate 1	0	0	0	0	0	#DIV/0!	140000	996667	778224	0.780827			12	Replicate 1	0	0	0	0	0	#DIV/0!	1970000	1188000	733984	0.617831			12	Replicate 1	0	0	0	0	0	#DIV/0!	958000	1.23833e+06	704643	0.569026
	Replicate 2	0	0	0				1660000							Replicate 2	0	0	0				1080000							Replicate 2	0	0	0				717000
7	Replicate 1	3600	0.00302521	0.00302521	0.00151261	0.00213915	1.41421	1190000	1.46967e+06	922849	0.627931			7	Replicate 1	1960	0.00381323	0.00381323	0.00190661	0.00269636	1.41421	514000	790333	894121	1.13132			7	Replicate 1	6790	0.00332843	0.00332843	0.00166422	0.00235356	1.41421	2040000	2.94667e+06	2.46822e+06	0.837633
	Replicate 2	0	0	0				2500000							Replicate 2	0	0	0				67000							Replicate 2	0	0	0				1060000
3	Replicate 1	0	0	0	0.000691667	0.000978164	1.41421	719000	1259500	764382	0.606894			3	Replicate 1	0	0	0	0	0	#DIV/0!	1790000	2000000	296985	0.148492			3	Replicate 1	0	0	0	0	0	#DIV/0!	5740000	4485000	1.77484e+06	0.395728
	Replicate 2	2490	0.00138333	0.00138333				1800000							Replicate 2	0	0	0				2210000							Replicate 2	0	0	0				3230000
2 weeks	Replicate 1		#DIV/0!	#DIV/0!	#DIV/0!	#DIV/0!	#DIV/0!		#DIV/0!	#DIV/0!	#DIV/0!			2 weeks	Replicate 1	0	#DIV/0!	#DIV/0!	#DIV/0!	#DIV/0!	#DIV/0!		#DIV/0!	#DIV/0!	#DIV/0!			2 weeks	Replicate 1		#DIV/0!	#DIV/0!	#DIV/0!	#DIV/0!	#DIV/0!		#DIV/0!	#DIV/0!	#DIV/0!
	Replicate 2		#DIV/0!	#DIV/0!											Replicate 2	0	#DIV/0!	#DIV/0!											Replicate 2		#DIV/0!	#DIV/0!
D1 (high)		Cocaine						Cocaine-D3						D2 (high)		Cocaine						Cocaine-D3						D3 (high)		Cocaine						Cocaine-D3
		Measured Counts	Ratio to Cocaine-D3	Blank Corrected	Average (normalised and blank corrected)	StDev	RSD %	Measured Counts	Average	Standard Deviation	RSD %					Measured Counts	Ratio to Cocaine-D3	Blank Corrected	Average (normalised and blank corrected)	StDev	RSD %	Measured Counts	Average	Standard Deviation	RSD %					Measured Counts	Ratio to Cocaine-D3	Blank Corrected	Average (normalised and blank corrected)	StDev	RSD %	Measured Counts	Average	Standard Deviation	RSD %
Standard 0	Replicate 1	0	0	0	0	0	#DIV/0!	6230000	8770000	2.29658e+06	0.261868			Standard 0	Replicate 1	0	0	0	0	0	#DIV/0!	2520000	1880000	576888	0.306855			Standard 0	Replicate 1	0	0	0	0	0	#DIV/0!	6230000	8770000	2.29658e+06	0.261868
0	Replicate 2	0	0					10700000						0	Replicate 2	0	0					1720000						0	Replicate 2	0	0					10700000
	Replicate 3	0	0					9380000							Replicate 3	0	0					1400000							Replicate 3	0	0					9380000
48h	Replicate 1	0	0	0	0.000830073	0.0011739	1.41421	10900000	8830000	4.11591e+06	0.466128			48h	Replicate 1	76000	0.0168142	0.0168142	0.0129939	0.00540272	0.415791	4520000	5.84667e+06	4.24831e+06	0.726621			48h	Replicate 1	55800	0.00755074	0.00755074	0.00667992	0.00123153	0.184364	7390000	9000000	1.83633e+06	0.204036
	Replicate 2	6790	0.00166015	0.00166015				4090000							Replicate 2	22200	0.00917355	0.00917355				2420000							Replicate 2	63900	0.00580909	0.00580909				11000000
30	Replicate 1	780000	0.0678261	0.0678261	0.0604003	0.0105017	0.173868	11500000	8.33333e+06	2.75988e+06	0.331186			30	Replicate 1	72000	0.00679245	0.00679245	0.032035	0.0356983	1.11435	10600000	8.13667e+06	3.39809e+06	0.417627			30	Replicate 1	6930	0.000804878	0.000804878	0.117375	0.164855	1.40452	8610000	9750000	1.14503e+06	0.117439
	Replicate 2	374000	0.0529745	0.0529745				7060000							Replicate 2	547000	0.0572775	0.0572775				9550000							Replicate 2	2550000	0.233945	0.233945				10900000
24	Replicate 1	140000	0.0217391	0.0217391	0.0561987	0.0487331	0.867158	6440000	5360000	941754	0.1757			24	Replicate 1	105000	0.0246479	0.0246479	0.0127745	0.0167916	1.31447	4260000	5.80667e+06	2.96036e+06	0.509821			24	Replicate 1	474000	0.0486653	0.0486653	0.120914	0.102175	0.845022	9740000	9.15667e+06	2.87966e+06	0.314488
	Replicate 2	427000	0.0906582	0.0906582				4710000							Replicate 2	3550	0.000901015	0.000901015				3940000							Replicate 2	2260000	0.193162	0.193162				11700000
12	Replicate 1	469000	0.0951318	0.0951318	0.0881515	0.00987176	0.111986	4930000	7.21667e+06	2.011e+06	0.278661			12	Replicate 1	1940000	0.210412	0.210412	0.18264	0.0392762	0.215047	9220000	7.53333e+06	4.83588e+06	0.641931			12	Replicate 1	12900000	2.1393	2.1393	1.45606	0.966255	0.663611	6030000	6.87667e+06	2.06459e+06	0.300231
	Replicate 2	707000	0.0811711	0.0811711				8710000							Replicate 2	1750000	0.154867	0.154867				11300000							Replicate 2	4150000	0.772812	0.772812				5370000
7	Replicate 1	3950000	0.493134	0.493134	0.465101	0.0396437	0.0852366	8010000	11170000	2.96845e+06	0.265752			7	Replicate 1	1680000	0.807692	0.807692	0.743493	0.0907921	0.122116	2080000	2640000	1.14752e+06	0.434666			7	Replicate 1	80600000	8.73239	8.73239	8.81814	0.121258	0.0137509	9230000	6920000	2.00731e+06	0.290074
	Replicate 2	5070000	0.437069	0.437069				11600000							Replicate 2	2690000	0.679293	0.679293				3960000							Replicate 2	52800000	8.90388	8.90388				5930000
3	Replicate 1	25500000	1.83453	1.83453	1.2404	0.840227	0.677383	13900000	9565000	6.13062e+06	0.640943			3	Replicate 1	1020000	0.542553	0.542553	0.823163	0.396843	0.482095	1880000	993000	1.25441e+06	1.26325			3	Replicate 1	45000000	8.03571	8.03571	6.58491	2.05175	0.311584	5600000	4105000	2.11425e+06	0.515042
	Replicate 2	3380000	0.646272	0.646272				5230000							Replicate 2	117000	1.10377	1.10377				106000							Replicate 2	13400000	5.1341	5.1341				2610000
2 weeks	Replicate 1		#DIV/0!	#DIV/0!	#DIV/0!	#DIV/0!	#DIV/0!		#DIV/0!	#DIV/0!	#DIV/0!			2 weeks	Replicate 1		#DIV/0!	#DIV/0!	#DIV/0!	#DIV/0!	#DIV/0!		#DIV/0!	#DIV/0!	#DIV/0!			2 weeks	Replicate 1		#DIV/0!	#DIV/0!	#DIV/0!	#DIV/0!	#DIV/0!		#DIV/0!	#DIV/0!	#DIV/0!
	Replicate 2		#DIV/0!	#DIV/0!											Replicate 2		#DIV/0!	#DIV/0!											Replicate 2		#DIV/0!	#DIV/0!
D1 (high)		BZE						BZE-D3						D2 (high)		BZE						BZE-D3								BZE						BZE-D3
		Measured Counts	Ratio to Cocaine-D3	Blank Corrected	Average (normalised and blank corrected)	StDev	RSD %	Measured Counts	Average	Standard Deviation	RSD %					Measured Counts	Ratio to Cocaine-D3	Blank Corrected	Average (normalised and blank corrected)	StDev	RSD %	Measured Counts	Average	Standard Deviation	RSD %					Measured Counts	Ratio to Cocaine-D3	Blank Corrected	Average (normalised and blank corrected)	StDev	RSD %	Measured Counts	Average	Standard Deviation	RSD %
Standard 0	Replicate 1	0	0	0	0	0	#DIV/0!	938000	2.29267e+06	1.28734e+06	0.561503			Standard 0	Replicate 1	0	0	0	0	0	#DIV/0!	699000	402067	339330	0.843965			Standard 0	Replicate 1	0	0	0	0	0	#DIV/0!	938000	2.29267e+06	1.28734e+06	0.561503
0	Replicate 2	0	0					3500000						0	Replicate 2	0	0					475000						0	Replicate 2	0	0					3500000
	Replicate 3	0	0					2440000							Replicate 3	0	0					32200							Replicate 3	0	0					2440000
48h	Replicate 1	0	0	0	0.00089823	0.00127029	1.41421	2750000	2920000	1.88077e+06	0.6441			48h	Replicate 1	0	0	0	0	0	#DIV/0!	1170000	1163000	340554	0.292824			48h	Replicate 1	0	0	0	0	0	#DIV/0!	1640000	2.18333e+06	478156	0.219003
	Replicate 2	2030	0.00179646	0.00179646				1130000							Replicate 2	0	0	0				819000							Replicate 2	0	0	0				2370000
30	Replicate 1	0	0	0	0	0	#DIV/0!	4880000	2.98333e+06	1.64293e+06	0.550704			30	Replicate 1	0	0	0	0	0	#DIV/0!	1500000	2.46667e+06	2.03971e+06	0.826911			30	Replicate 1	0	0	0	0	0	#DIV/0!	2540000	1955000	837989	0.428639
	Replicate 2	0	0	0				2070000							Replicate 2	0	0	0				4810000							Replicate 2	0	0	0				2330000
24	Replicate 1	2550	0.001275	0.001275	0.0006375	0.000901561	1.41421	2000000	1920000	337194	0.175622			24	Replicate 1	0	0	0	0	0	#DIV/0!	1090000	1265000	920068	0.727326			24	Replicate 1	3800	0.0038191	0.0038191	0.00190955	0.00270051	1.41421	995000	2.11833e+06	1.34585e+06	0.635334
	Replicate 2	0	0	0				1550000							Replicate 2	0	0	0				445000							Replicate 2	0	0	0				3610000
12	Replicate 1	0	0	0	0	0	#DIV/0!	2210000	2.42667e+06	446356	0.183938			12	Replicate 1	0	0	0	0	0	#DIV/0!	2260000	2.36333e+06	1.69736e+06	0.718206			12	Replicate 1	3620	0.00206857	0.00206857	0.00103429	0.0014627	1.41421	1750000	1770000	530283	0.299595
	Replicate 2	0	0	0				2130000							Replicate 2	0	0	0				4110000							Replicate 2	0	0	0				1250000
7	Replicate 1	2190	0.000744898	0.000744898	0.00154883	0.00113693	0.734058	2940000	3010000	223383	0.0742136			7	Replicate 1	0	0	0	0	0	#DIV/0!	720000	792000	714725	0.902431			7	Replicate 1	0	0	0	0.00642487	0.00908614	1.41421	2310000	1.97667e+06	312623	0.158157
	Replicate 2	7670	0.00235276	0.00235276				3260000							Replicate 2	0	0	0				1540000							Replicate 2	24800	0.0128497	0.0128497				1930000
3	Replicate 1	0	0	0	0	0	#DIV/0!	2830000	2155000	954594	0.442967			3	Replicate 1	0	0	0	0	0	#DIV/0!	116000	119500	4949.75	0.0414205			3	Replicate 1	3870	0.00228994	0.00228994	0.00114497	0.00161923	1.41421	1690000	1075500	869034	0.808028
	Replicate 2	0	0	0				1480000							Replicate 2	0	0	0				123000							Replicate 2	0	0	0				461000
2 weeks	Replicate 1		#DIV/0!	#DIV/0!	#DIV/0!	#DIV/0!	#DIV/0!		#DIV/0!	#DIV/0!	#DIV/0!			2 weeks	Replicate 1		#DIV/0!	#DIV/0!	#DIV/0!	#DIV/0!	#DIV/0!		#DIV/0!	#DIV/0!	#DIV/0!			2 weeks	Replicate 1		#DIV/0!	#DIV/0!	#DIV/0!	#DIV/0!	#DIV/0!		#DIV/0!	#DIV/0!	#DIV/0!
	Replicate 2		#DIV/0!	#DIV/0!											Replicate 2	0	#DIV/0!	#DIV/0!											Replicate 2		#DIV/0!	#DIV/0!
	Summary Table (A)
	Time (hours)	A/IS						Time (hours)	Mass of cocaine (pg)						LOD	LOQ
		D1 RT	D1 RI	D2 RT	D2 RI	D3 RT	D3 RI		D1 RT	D1 RI	D2 RT	D2 RI	D3 RT	D3 RI
	3	1.11	0.42	1.38	0.33	1.25	1	3	1.24778	0.481111	1.54778	0.381111	1.40333	1.12556	0.015	0.05
	7	0.93	0.07	0.63	0.08	1.32	0.49	7	1.04778	0.0922222	0.714444	0.103333	1.48111	0.558889	0.015	0.05
	12	0.18	0.08	0.09	0.01	0.64	0.07	12	0.214444	0.103333	0.114444	0.0255556	0.725556	0.0922222	0.015	0.05
	24	0.08	0	0.13	0.01	0.43	0.09	24	0.103333		0.158889	0.0255556	0.492222	0.114444	0.015	0.05
	30	0.07	0.01	0.06	0.01	0.28	0.01	30	0.0922222	0.0255556	0.0811111	0.0255556	0.325556	0.0255556	0.015	0.05
	48	0	0	0	0	0.01	0	48					0.0255556		0.015	0.05
	Summary Table (B)
	Time (hours)	A/IS						Time (hours)	Mass of cocaine (pg)						LOD	LOQ
		D1 RT	D1 RI	D2 RT	D2 RI	D3 RT	D3 RI		D1 RT	D1 RI	D2 RT	D2 RI	D3 RT	D3 RI
	3	1.83	0.65	0.54	1.1	8.04	5.13	3	2.04778	0.736667	0.614444	1.23667	8.94778	5.71444	0.015	0.05
	7	0.49	0.44	0.68	0.81	8.73	8.9	7	0.558889	0.503333	0.77	0.914444	9.71444	9.90333	0.015	0.05
	12	0.1	0.8	0.15	0.21	2.14	0.77	12	0.125556	0.903333	0.181111	0.247778	2.39222	0.87	0.015	0.05
	24	0.02	0.09	0	0.02	0.05	0.19	24	0.0366667	0.114444		0.0366667	0.07	0.225556	0.015	0.05
	30	0.07	0.05	0.06	0.01	0	0.23	30	0.0922222	0.07	0.0811111	0.0255556		0.27	0.015	0.05
	48	0	0	0.01	0.016	0	0	48			0.0255556	0.0322222			0.015	0.05
														3.87

## Sheet: Figure 6 A&C
		Cocaine						Cocaine-D3					Summary Table
		Measured Counts	Ratio to Cocaine-D3	Blank Corrected	Average (normalised and blank corrected)	StDev	RSD %	Measured Counts	Average	Standard Deviation	RSD %		Oral Fluid Result	Participant Number	A/IS		ng/fingerprint		Environmental	LOD	LOQ	Cocaine Powder	Street Cocaine
Standard 0	Replicate 1	0	0	0	0	0	#DIV/0!	226000	364467	409262	1.12291				Thumb	Index	Thumb	Index
0	Replicate 2	0	0					825000					OF -	8	21.14	10.87	23.5033	12.0922	0.09	0.015	0.05	6.9	83
	Replicate 3	0	0					42400						9	2.84	1.16	3.17	1.30333	0.09	0.015	0.05	6.9	83
A41069	Replicate 1	953000	2.84478	2.84478	2.00056	1.1939	0.596785	335000	1.57133e+06	2.13793e+06	1.36058			25	0.94	0.57	1.05889	0.647778	0.09	0.015	0.05	6.9	83
	Replicate 2	392000	1.15634	1.15634				339000					OF+	1	4.81	4.41	5.35889	4.91444	0.09	0.015	0.05	6.9	83
A41070	Replicate 1	2390000	0.591584	0.591584	0.772311	0.255587	0.330938	4040000	1.49387e+06	2.21568e+06	1.48318			2	12.07	13.96	13.4256	15.5256	0.09	0.015	0.05	6.9	83
	Replicate 2	3450	0.953039	0.953039				3620						3	15.17	45.75	16.87	50.8478	0.09	0.015	0.05	6.9	83
A41071	Replicate 1	133000	0.303653	0.303653	0.823241	0.734808	0.89258	438000	3451400	5.52683e+06	1.60133			4	45.18	14.73	50.2144	16.3811	0.09	0.015	0.05	6.9	83
	Replicate 2	13200000	1.34283	1.34283				9830000						5	17.92	14.32	19.9256	15.9256	0.09	0.015	0.05	6.9	83
A41072	Replicate 1	95300	1.10557	1.10557	1.7187	0.867104	0.50451	86200	2.26873e+06	2.18691e+06	0.963936			6	46.78	61.06	51.9922	67.8589	0.09	0.015	0.05	6.9	83
	Replicate 2	10400000	2.33184	2.33184				4460000						7	1.48	1.19	1.65889	1.33667	0.09	0.015	0.05	6.9	83
A41073	Replicate 1	1480000	0.654867	0.654867	1.20684	0.780607	0.646819	2260000	3150000	1.95348e+06	0.620154			10	0.59	0.95	0.67	1.07	0.09	0.015	0.05	6.9	83
	Replicate 2	9480000	1.75881	1.75881				5390000						11	0.3	1.34	0.347778	1.50333	0.09	0.015	0.05	6.9	83
A41074	Replicate 1	1190000	0.661111	0.661111	0.683868	0.0321829	0.0470601	1800000	2.76333e+06	837636	0.303125			12	1.11	2.33	1.24778	2.60333	0.09	0.015	0.05	6.9	83
	Replicate 2	2240000	0.706625	0.706625				3170000						13	0.65	1.76	0.736667	1.97	0.09	0.015	0.05	6.9	83
A41068	Replicate 1	70200000	21.1446	21.1446	16.0068	7.26598	0.453932	3320000	5055000	2.45366e+06	0.485393			14	5.56	15.45	6.19222	17.1811	0.09	0.015	0.05	6.9	83
	Replicate 2	73800000	10.8689	10.8689				6790000						15	5.71	3.62	6.35889	4.03667	0.09	0.015	0.05	6.9	83
														16	1.77	2.14	1.98111	2.39222	0.09	0.015	0.05	6.9	83
		BZE						BZE-D3						17	44.8	42.53	49.7922	47.27	0.09	0.015	0.05	6.9	83
		Measured Counts	Ratio to Cocaine-D3	Blank Corrected	Average (normalised and blank corrected)	StDev	RSD %	Measured Counts	Average	Standard Deviation	RSD %			18	30.67	6.11	34.0922	6.80333	0.09	0.015	0.05	6.9	83
Standard 0	Replicate 1	0	0	0	0	0	#DIV/0!	36600	45590	41747.4	0.915714			19	0.93	10.76	1.04778	11.97	0.09	0.015	0.05	6.9	83
0	Replicate 2	0	0					91100						20	2.64	6.08	2.94778	6.77	0.09	0.015	0.05	6.9	83
	Replicate 3	0	0					9070						21	21.7	12.35	24.1256	13.7367	0.09	0.015	0.05	6.9	83
A41069	Replicate 1	10700	0.386282	0.386282	0.250717	0.191718	0.76468	27700	82633.3	107948	1.30635			22	8.72	59.87	9.70333	66.5367	0.09	0.015	0.05	6.9	83
	Replicate 2	1520	0.115152	0.115152				13200						23	25.1	7.56	27.9033	8.41444	0.09	0.015	0.05	6.9	83
A41070	Replicate 1	0	0	0	#DIV/0!	#DIV/0!	#DIV/0!	207000	70196.7	118489	1.68795			24	2.98	3.18	3.32556	3.54778	0.09	0.015	0.05	6.9	83
	Replicate 2	0	#DIV/0!	#DIV/0!				0						26	3.66	0.95	4.08111	1.07	0.09	0.015	0.05	6.9	83
A41071	Replicate 1	0	0	0	0	0	#DIV/0!	3590	351813	604648	1.71866
	Replicate 2	0	0	0				1050000
A41072	Replicate 1	0	0	0	0.0153659	0.0217306	1.41421	1850	799950	819880	1.02491
	Replicate 2	50400	0.0307317	0.0307317				1640000					Summary Table
A41073	Replicate 1	0	0	0	0.00427673	0.00604821	1.41421	758000	1174000	588313	0.501118		Oral Fluid Result	Participant Number	A/IS		ng/fingerprint		Environmental	LOD	LOQ	Cocaine Powder	Street Cocaine
	Replicate 2	13600	0.00855346	0.00855346				1590000							Thumb	Index	Thumb	Index
	Replicate 2	7210	0.00348309	0.00348309				2070000					OF -	8	0.7	0.2	0.810889	0.255333	0.062	0.05	0.1	0	5.6
A41068	Replicate 1	581000	0.701691	0.701691	0.451665	0.35359	0.782858	828000	1329000	708521	0.533123			9	0.39	0.12	0.466444	0.166444	0.062	0.05	0.1	0	5.6
	Replicate 2	369000	0.201639	0.201639				1830000						25	0.03	0	0.0664444		0.062	0.05	0.1	0	5.6
													OF+	1	0.1	0.27	0.144222	0.333111	0.062	0.05	0.1	0	5.6
														2	0.12	0.45	0.166444	0.533111	0.062	0.05	0.1	0	5.6
														3	2.13	5	2.39978	5.58867	0.062	0.05	0.1	0	5.6
														4	4.02	0.5516	4.49978	0.646	0.062	0.05	0.1	0	5.6
														5	1.38	1.23	1.56644	1.39978	0.062	0.05	0.1	0	5.6
														6	6.33	5.2	7.06644	5.81089	0.062	0.05	0.1	0	5.6
														7	0.02	0.03	0.0553333	0.0664444	0.062	0.05	0.1	0	5.6
														10	0	0			0.062	0.05	0.1	0	5.6
														11	0	0			0.062	0.05	0.1	0	5.6
														12	0	0.0307		0.0672222	0.062	0.05	0.1	0	5.6
														13	0	0.01			0.062	0.05	0.1	0	5.6
														14	0.07	0.2	0.110889	0.255333	0.062	0.05	0.1	0	5.6
														15	0.02	0.02	0.0553333	0.0553333	0.062	0.05	0.1	0	5.6
														16	3.6	1.69	4.03311	1.91089	0.062	0.05	0.1	0	5.6
														17	2.05	2.34	2.31089	2.63311	0.062	0.05	0.1	0	5.6
														18	1.48	0.23	1.67756	0.288667	0.062	0.05	0.1	0	5.6
														19	0.02	0.63	0.0553333	0.733111	0.062	0.05	0.1	0	5.6
														20	0.01	0.19		0.244222	0.062	0.05	0.1	0	5.6
														21	4.49	1.72	5.022	1.94422	0.062	0.05	0.1	0	5.6
														22	0.56	9.25	0.655333	10.3109	0.062	0.05	0.1	0	5.6
														23	1.29	0.36	1.46644	0.433111	0.062	0.05	0.1	0	5.6
														24	0.07	0.1	0.110889	0.144222	0.062	0.05	0.1	0	5.6
														26	0.04	0.01	0.0775556		0.062	0.05	0.1	0	5.6

## Sheet: Figure 6 B&D
													Summary Table
		Cocaine						Cocaine-D3					Oral Fluid Result	Participant Number	A/IS		ng/fingerprint		LOD	LOQ	Environmental	Cocaine Powder	Street Cocaine
		Measured Counts	Ratio to Cocaine-D3	Blank Corrected	Average (normalised and blank corrected)	StDev	RSD %	Measured Counts	Average	Standard Deviation	RSD %				Thumb	Index	Thumb	Index
Standard 0	Replicate 1	0	0	0	0	0	#DIV/0!	9750000	8.60667e+06	1.32802e+06	0.154301		OF -	8	0.9	0.51	1.01444	0.581111	0.015	0.05	0	9.9	3.7
0	Replicate 2	0	0					7150000						25	2.15	0.45	2.40333	0.514444	0.015	0.05	0	9.9	3.7
	Replicate 3	0	0					8920000					OF +	1	0.63	1.27	0.714444	1.42556	0.015	0.05	0	9.9	3.7
H41058	Replicate 1	6400000	0.627451	0.627451	0.947654	0.452836	0.477849	10200000	9.17333e+06	2.69112e+06	0.293364			2	2.66	6.61	2.97	7.35889	0.015	0.05	0	9.9	3.7
	Replicate 2	14200000	1.26786	1.26786				1.12e+07						3	39.66	8.19	44.0811	9.11444	0.015	0.05	0	9.9	3.7
H41059	Replicate 1	1.63e+07	2.6634	2.6634	4.63642	2.79027	0.601816	6120000	7.72667e+06	1.60004e+06	0.20708			4	0.97	0.34	1.09222	0.392222	0.015	0.05	0	9.9	3.7
	Replicate 2	61600000	6.60944	6.60944				9320000						5	2.34	1.18	2.61444	1.32556	0.015	0.05	0	9.9	3.7
H41061	Replicate 1	307000000	39.6641	39.6641	23.9247	22.2588	0.930371	7740000	8420000	1.15191e+06	0.136807			6	0.14	3.15	0.17	3.51444	0.015	0.05	0	9.9	3.7
	Replicate 2	63600000	8.18533	8.18533				7770000						7	0.77	2.35	0.87	2.62556	0.015	0.05	0	9.9	3.7
H41062	Replicate 1	9480000	0.972308	0.972308	0.655844	0.447547	0.682399	9750000	1.15033e+07	1.03322e+07	0.89819			14	3.5	3.47	3.90333	3.87	0.015	0.05	0	9.9	3.7
	Replicate 2	7670000	0.339381	0.339381				2.26e+07						15	2.09	1.41	2.33667	1.58111	0.015	0.05	0	9.9	3.7
H41063	Replicate 1	5050000	2.33796	2.33796	1.75823	0.819871	0.466306	2160000	1.98567e+06	1.46928e+06	0.739942			16	1.83	1.96	2.04778	2.19222	0.015	0.05	0	9.9	3.7
	Replicate 2	515000	1.17849	1.17849				437000						17	1.07	0.95	1.20333	1.07	0.015	0.05	0	9.9	3.7
H41065	Replicate 1	454000	0.135119	0.135119	1.64345	2.13311	1.29794	3360000	6.86667e+06	3.98484e+06	0.580316			18	1.8	1.28	2.01444	1.43667	0.015	0.05	0	9.9	3.7
	Replicate 2	35300000	3.15179	3.15179				1.12e+07						19	4.44	10.76	4.94778	11.97	0.015	0.05	0	9.9	3.7
H41066	Replicate 1	4660000	0.771523	0.771523	1.55987	1.11489	0.714733	6040000	8620000	3.64867e+06	0.42328			20	4.05	2.62	4.51444	2.92556	0.015	0.05	0	9.9	3.7
	Replicate 2	26300000	2.34821	2.34821				1.12e+07						21	21.33	12.35	23.7144	13.7367	0.015	0.05	0	9.9	3.7
														22	11.1	22.41	12.3478	24.9144	0.015	0.05	0	9.9	3.7
		BZE						BZE-D3						23	1.56	1.68	1.74778	1.88111	0.015	0.05	0	9.9	3.7
		Measured Counts	Ratio to Cocaine-D3	Blank Corrected	Average (normalised and blank corrected)	StDev	RSD %	Measured Counts	Average	Standard Deviation	RSD %			24	0.44	0.48	0.503333	0.547778	0.015	0.05	0	9.9	3.7
Standard 0	Replicate 1	0	0	0	0	0	#DIV/0!	4500000	3.41667e+06	1.09519e+06	0.320542			26	32.19	3.51	35.7811	3.91444	0.015	0.05	0	9.9	3.7
0	Replicate 2	0	0					2310000
	Replicate 3	0	0					3440000
H41058	Replicate 1	8270	0.00348945	0.00348945	0.00541139	0.00271803	0.50228	2370000	1.41233e+06	1.00437e+06	0.711145		Summary Table
	Replicate 2	11000	0.00733333	0.00733333				1500000					Oral Fluid Result	Participant Number	A/IS		ng/fingerprint		LOD	LOQ	Environmental	Cocaine Powder	Street Cocaine
H41059	Replicate 1	34000	0.0926431	0.0926431	0.153202	0.0856437	0.559023	367000	1.11667e+06	946326	0.847456				Thumb	Index	Thumb	Index
	Replicate 2	466000	0.213761	0.213761				2180000					OF -	8	0	0			0.05	0.1	0	0	0
H41061	Replicate 1	3860000	4.80697	4.80697	2.60937	3.10788	1.19105	803000	1.48767e+06	932725	0.626972			25	0.01				0.05	0.1	0	0	0
	Replicate 2	1050000	0.411765	0.411765				2550000					OF +	1	0	0.01			0.05	0.1	0	0	0
H41062	Replicate 1	9620	0.00866667	0.00866667	0.0066	0.00292271	0.442835	1110000	1.50833e+06	1.33774e+06	0.886902			2	0.09	0.21	0.133111	0.266444	0.05	0.1	0	0	0
	Replicate 2	13600	0.00453333	0.00453333				3000000						3	4.81	0.41	5.37756	0.488667	0.05	0.1	0	0	0
H41063	Replicate 1	7770	0.0187229	0.0187229	0.0184425	0.000396496	0.021499	415000	328833	207157	0.629976			4	0.01	0.0045			0.05	0.1	0	0	0
	Replicate 2	1680	0.0181622	0.0181622				92500						5	0.02	0.02	0.0553333	0.0553333	0.05	0.1	0	0	0
H41065	Replicate 1	0	0	0	0.0219432	0.0310324	1.41421	479000	2.00933e+06	2.2397e+06	1.11465			6	0	0.04		0.0775556	0.05	0.1	0	0	0
	Replicate 2	201000	0.0438865	0.0438865				4580000						7	0	0.02		0.0553333	0.05	0.1	0	0	0
H41066	Replicate 1	0	0	0	0.00773171	0.0109343	1.41421	969000	1509500	764382	0.506381			14	0.03	0.01	0.0664444		0.05	0.1	0	0	0
	Replicate 2	31700	0.0154634	0.0154634				2.05e+06						15	0.03	0	0.0664444		0.05	0.1	0	0	0
														16	0.05	0.04	0.0886667	0.0775556	0.05	0.1	0	0	0
														17	0.35	0.1721	0.422	0.224333	0.05	0.1	0	0	0
														18	0.02	0.02	0.0553333	0.0553333	0.05	0.1	0	0	0
														19	0.42	0.63	0.499778	0.733111	0.05	0.1	0	0	0
														20	0.07	0.04	0.110889	0.0775556	0.05	0.1	0	0	0
														21	2.01	1.72	2.26644	1.94422	0.05	0.1	0	0	0
														22	0.46	0.97	0.544222	1.11089	0.05	0.1	0	0	0
														23	0.05	0.05	0.0886667	0.0886667	0.05	0.1	0	0	0
														24	0.06		0.0997778		0.05	0.1	0	0	0
														26	0.81	0.04	0.933111	0.0775556	0.05	0.1	0	0	0
